# Supplementary material for: Analyses of lncRNAs, circRNAs, and the Interactions between ncRNAs and mRNAs in Goat Submandibular Glands Reveal Their Potential Function in Immune Regulation
Source: Genes (Basel). 2023 Jan 10;14(1):187. doi: 10.3390/genes14010187 (PMC9859278; doi:10.3390/genes14010187)
Supplement: Supplementary file 1 [file genes-14-00187-s001.zip]

Archive with 6 entries (6 files):
- Table S1 LncRNA transcript statistics from different sample groups.docx
- Table S2 LncRNA transcript statistics from each sample.docx
- Table S3 Length statistics of lncRNAs.docx
- Table S4  Statistics on the number of mRNA, lncRNA, and miRNA with potential regulatory relationships with circRNA.doc
- Table S5 Information statistics for circRNAs that have an adsorption relationship and a high correlation with miR-141-x, miR-29-y and chi-miR-29b-3p.doc
- Table S6 Information statistics for lncRNAs that have an adsorption relationship and a high correlation with miR-141-x, miR-29-y and chi-miR-29b-3p.doc
